# Supplementary material for: Circulating MicroRNAs Associated with Changes in the Placenta and Their Possible Role in the Fetus During Gestational Diabetes Mellitus: A Review
Source: Metabolites. 2025 Jun 3;15(6):367. doi: 10.3390/metabo15060367 (PMC12194830; doi:10.3390/metabo15060367)
Supplement: Supplementary file 1 [file metabolites-15-00367-s001.zip]

Archive with 1 entries (1 files):
- metabolites-3384045-supplementary.pdf
